# Supplementary material for: HSMVS: heuristic search for minimum vertex separator on massive graphs
Source: PeerJ Comput Sci. 2024 May 17;10:e2013. doi: 10.7717/peerj-cs.2013 (PMC11157518; doi:10.7717/peerj-cs.2013)
Supplement: Supplemental Information 1 [file peerj-cs-10-2013-s001.zip]

Archive with 9 entries (8 files):
- HSMVS/
- HSMVS/basic.h
- HSMVS/LICENSE.txt
- HSMVS/main.cpp
- HSMVS/Makefile
- HSMVS/readme.txt
- HSMVS/test_graph.txt
- HSMVS/weighting_paws.h
- HSMVS/weighting_saps.h
