# Supplementary material for: HSMVS: heuristic search for minimum vertex separator on massive graphs
Source: PeerJ Comput Sci. 2024 May 17;10:e2013. doi: 10.7717/peerj-cs.2013 (PMC11157518; doi:10.7717/peerj-cs.2013)
Supplement: Supplemental Information 1 [file peerj-cs-10-2013-s001.zip › HSMVS/Makefile]

target=hsmvs

all: ${target} clean

${target}: main.cpp basic.h weighting_saps.h
	g++ main.cpp -O3 -static -o ${target}

clean:
	rm -f *~

cleanup:
	rm -f ${target}
	rm -f *~
