# Supplementary material for: HSMVS: heuristic search for minimum vertex separator on massive graphs
Source: PeerJ Comput Sci. 2024 May 17;10:e2013. doi: 10.7717/peerj-cs.2013 (PMC11157518; doi:10.7717/peerj-cs.2013)
Supplement: Supplemental Information 1 [file peerj-cs-10-2013-s001.zip › HSMVS/readme.txt]

Note: The operating system for compiling and running the HSMVS algorithm should be GNU/Linux.

For compiling:
make

For running:
./hsmvs <instance> <seed> (Receiving seed from command line)
