# Supplementary material for: HSMVS: heuristic search for minimum vertex separator on massive graphs
Source: PeerJ Comput Sci. 2024 May 17;10:e2013. doi: 10.7717/peerj-cs.2013 (PMC11157518; doi:10.7717/peerj-cs.2013)
Supplement: Supplemental Information 1 [file peerj-cs-10-2013-s001.zip › HSMVS/test_graph.txt]

1 5 4
v 0 1
v 1 2
v 2 4
v 3 8
v 4 16
e 0 1 0
e 1 2 0
e 2 3 0
e 3 4 0
